# Supplementary material for: Impact of Thermal Variation on Egg Hatching and the Life Cycle of Aedes (Protomacleaya) terrens (Diptera: Culicidae) in a Laboratory Environment
Source: Life (Basel). 2025 Jun 30;15(7):1038. doi: 10.3390/life15071038 (PMC12299280; doi:10.3390/life15071038)
Supplement: Supplementary file 1 [file life-15-01038-s001.zip]

Archive with 1 entries (1 files):
- life-3657186-supplementary.pdf
